# Supplementary material for: Reliability of the parameters of the power-duration relationship using maximal effort time-trials under laboratory conditions
Source: PLoS One. 2017 Dec 15;12(12):e0189776. doi: 10.1371/journal.pone.0189776 (PMC5731692; doi:10.1371/journal.pone.0189776)
Supplement: S1 File — File contains data for CP, W´, and relative and absolute SE for CP and W´, respectively. (XLSX) [file pone.0189776.s001.xlsx]

## Sheet: Supporting Data Set
Participant	Parameter Estimates						standard error						standard error (%)
	Familiarization		Test I		Test II		Familiarization		Test I		Test II		Familiarization		Test I		Test II
	CP	W´	CP	W´	CP	W´	CP	W´	CP	W´	CP	W´	CP	W´	CP	W´	CP	W´
1	272	6792	248	12795	246	10003	6.537	1826	1.948	544.1	0.9091	253.9	2.40331	26.8846	0.785484	4.25244	0.369553	2.53824
2	285	12292	299	9640	295	11811	0.9847	268	0.5	133	0.6	169	0.345509	2.18028	0.167224	1.37967	0.20339	1.43087
3	289	21745	312	17633	308	18045	9.654	2696	7.187	2007	5.152	1439	3.34048	12.3983	2.30353	11.3821	1.67273	7.97451
4	244	15434	261	12412	276	12488	4.805	1342	6.494	1814	5.585	1560	1.96926	8.69509	2.48812	14.6149	2.02355	12.492
5	302	14852	317	13103	323	13724	6.364	1777	1.688	471.5	0.5195	145.1	2.10728	11.9647	0.532492	3.59841	0.160836	1.05727
6	288	29430	321	15637	321	14890	10.3	2878	0.4329	120.9	2.7	761.7	3.57639	9.77914	0.13486	0.773166	0.841121	5.11551
7	317	14206	323	12761	306	13794	11.91	3325	9.005	2515	9.871	2757	3.7571	23.4056	2.78793	19.7085	3.22582	19.987
8	327	19518	325	14345	350	14450	4.762	1330	0.6494	181.4	2.251	628.7	1.45627	6.81422	0.199815	1.26455	0.643143	4.35087
9	286	15839	287	15658	287	15972	5.671	1584	6.364	1777	1.559	435.3	1.98287	10.0006	2.21742	11.3488	0.543206	2.72539
10	332	23064	326	21766	325	21919	11.08	3095	3.723	1040	1.905	532	3.33735	13.4192	1.14202	4.77809	0.586154	2.42712
